# Supplementary material for: Ensuring equitable access to quality HIV care for affected populations in complex sociocultural settings: Lessons from Nigeria
Source: PLoS One. 2025 May 14;20(5):e0319807. doi: 10.1371/journal.pone.0319807 (PMC12077709; doi:10.1371/journal.pone.0319807)
Supplement: S1 Raw Data — (XLSX) [file pone.0319807.s001.xlsx]

## Sheet: Sheet2
	Year 1	Year 2	Year 3	Year 4	Year 5	Total
Number Positive
FSW	2525	2193	3185	2951	1713	12567
MSM	827	757	1601	1834	1070	6089
PWID	1247	1469	3057	3689	2463	11925
	4599	4419	7843	8474	5246	30581
Positivity Rate
FSW	13	17.8	8.5	10.3	8.3	10.6048
MSM	7.9	11.4	4.6	8.4	6.9	6.82213
PWID	10.3	20.9	7.1	11.3	11.3	10.2243
	0.109505	0.170032	0.0680041	0.101937	0.0905384	0.0942721
Number tested
FSW	19423.1	12320.2	37470.6	28650.5	20638.6	118503
MSM	10468.4	6640.35	34804.3	21833.3	15507.2	89253.6
PWID	12106.8	7028.71	43056.3	32646	21796.5	116634
	41998.2	25989.3	115331	83129.8	57942.3	324391
number initiated on ART
FSW	2529	2375	3309	2892	1764	12869
MSM	734	804	1649	1798	1058	6043
PWID	1153	1709	2862	3673	2463	11860
	4416	4888	7820	8363	5285	30772

## Sheet: Table
	Year 1	Year 2	Year 3	Year 4	Year 5	Total
Number Positive
FSW	2525	2193	3185	2951	1713	12567
MSM	827	757	1601	1834	1070	6089
PWID	1247	1469	3057	3689	2463	11925
People in prisons and other enclosed settings	4	3	145	27	9	188
TG	1		3			4
Positivity Rate
FSW	13	17.8	8.5	10.3	8.3
MSM	7.9	11.4	4.6	8.4	6.9
PWID	10.3	20.9	7.1	11.3	11.3
People in prisons and other enclosed settings	20	16.7	12.6	11.6	6.4
TG	3.2		100
Linkage to Treatment KP (%)
FSW	100.2	108.3	103.9	98	103
MSM	88.8	106.2	103	98	98.9
PWID	92.5	116.3	93.6	99.6	100
People in prisons and other enclosed settings	50	100	105.5	103.7	88.9
TG			100
number initiated on ART
FSW	2529	2375	3309	2892	1764
MSM	734	804	1649	1798	1058
PWID	1153	1709	2862	3673	2463
People in prisons and other enclosed settings	2	3	153	28	8
TG		1	3		7
Number of Treatment (ART)
FSW	2387	4703	7918	10218	12769
MSM	737	1521	3132	4734	6672
PWID	1064	2750	5585	8844	11472
People in prisons and other enclosed settings	4		162	173	182
TG		1
Number With VL Sample collected
FSW	1235	3710	7145	8696	9076
MSM	371	1193	2768	3885	4506
PWID	450	2062	4805	7199	7762
People in prisons and other enclosed settings			132	166	133
TG
Number virally suppressed					8964
FSW	1118	3457	6957	8643	4424
MSM	330	1103	2691	3872	7689
PWID	413	1795	4689	6607	133
People in prisons and other enclosed settings			131	165
TG
Enrolled on PrEP
FSW	145	137	1779	1549	3279
MSM	446	292	2066	2053	2749
PWID	145	321	2699	2376	4160
People in prisons and other enclosed settings			15	45	23
TG
Reached with prevention interventions
FSW	18901	12470	42037	28541	62399
MSM		5804	40398	21696	61009
PWID		6772	44284	32714	61786
People in prisons and other enclosed settings			890	228	158
TG					56

## Sheet: Cascade
		2019	2020	2021	2022	2023		Year 1				Year 2				Year 3				Year 4				Year 5
	No. Positive	4599	4419	7843	8474	5246		Positive	on ART	Pos Rate	Link Rate	Positive	on ART	Pos Rate	Link Rate	Positive	on ART	Pos Rate	Link Rate	Positive	on ART	Pos Rate	Link Rate	Positive	on ART	Pos Rate	Link Rate
	No. on ART	4416	4888	7820	8363	5285		4599	4416	1000	0.96	4419	4888	0.17	1.11	7843	7820	0.068	1	8474	8363	0.102	1.01	5246	5285	0.091	1.01
	Positivity Rate	0.11	0.170032	0.0680041	0.101937	0.0905384
	Linkage Rate	0.960209	1.10613	0.997067	0.986901	1.00743

## Sheet: TxCURR
Number of Treatment (ART)
FSW	2387	4703	7918	10218	12769
MSM	737	1521	3132	4734	6672
PWID	1064	2750	5585	8844	11472
	2019	2020	2021	2022	2023
No. Receiving ART	4188	8974	16635	23796	30913
% Increase in KPs Receiving ART	0	1.14279	0.853688	0.430478	0.299084
% Vrally Suppressed

## Sheet: Table (2)
		Year 1	Year 2	Year 3	Year 4	Year 5	Total (%)
	Number Tested
	FSW	19423.1	12320.2	37470.6	28650.5	20638.6	118,503 (36.5)
	MSM	10468.4	6640.35	34804.3	21833.3	15507.2	89,254 (27.5)
	PWID	12106.8	7028.71	43056.3	32646	21796.5	116,634 (36.0)
	Total	41998.2	25989.3	115331	83129.8	57942.3	324,391 (100.0)
	Number Positive
	FSW	2525	2193	3185	2951	1713	12,567 (41.1)
	MSM	827	757	1601	1834	1070	6,089 (19.9)
	PWID	1247	1469	3057	3689	2463	11,925 (39.0)
	Total	4599	4419	7843	8474	5246	30,581 (100.0)
	Positivity Rate (%)
	FSW	13	17.8	8.5	10.3	8.3	(10.6)
	MSM	7.9	11.4	4.6	8.4	6.9	(6.8)
	PWID	10.3	20.9	7.1	11.3	11.3	(10.2)
	Total	10.9505	17.0032	6.80041	10.1937	9.05384	(9.4)
	Linkage to Treatment (%)
	FSW	100.158	108.299	103.893	98.0007	102.977
	MSM	88.7545	106.209	102.998	98.0371	98.8785
	PWID	92.4619	116.338	93.6212	99.5663	100
	Total	96.0209	110.613	99.7067	98.6901	100.743
	Number initiated on ART
	FSW	2529	2375	3309	2892	1764	12,869 (41.8)
	MSM	734	804	1649	1798	1058	6,043 (19.6)
	PWID	1153	1709	2862	3673	2463	11,860 (38.5)
	Total	4416	4888	7820	8363	5285	30,772 (100.0)
	Number Receiving Treatment (ART)
	FSW	2387	4703	7918	10218	12769
	MSM	737	1521	3132	4734	6672
	PWID	1064	2750	5585	8844	11472
	Total	4188	8974	16635	23796	30913
	Number With VL Sample collected
	FSW	1235	3710	7145	8696	9076
	MSM	371	1193	2768	3885	4506
	PWID	450	2062	4805	7199	7762
	Total	2056	6965	14718	19780	21344
	Number virally suppressed
	FSW	1118	3457	6957	8643	8964
	MSM	330	1103	2691	3872	4424
	PWID	413	1795	4689	6607	7689
	Total	1861	6355	14337	19122	21077
	Percentage Virally Suppressed (%)
	FSW	90.5263	93.1806	97.3688	99.3905	98.766
	MSM	88.9488	92.456	97.2182	99.6654	98.1802
	PWID	91.7778	87.0514	97.5858	91.7766	99.0595
	Total	90.5156	91.2419	97.4113	96.6734	98.7491
	Enrolled on PrEP
	FSW	145	137	1779	1549	3279
	MSM	446	292	2066	2053	2749
	PWID	145	321	2699	2376	4160
	Reached with prevention interventions
	FSW	18901	12470	42037	28541	62399
	MSM		5804	40398	21696	61009
	PWID		6772	44284	32714	61786
	Strategies (indicate the month the startegy was introduced)
	Facility	2019-11-01
	Community	2019-11-01
	Engaging KP community members	2019-11-01
	Engaging CSOs/CBOs	2019-11-01
	Addressing structural barriers	2019-11-01
	Engaging government institutions	2019-11-01
	Engaging community influencers and tradional/religious leaders	2020-02-01
	OSS

## Sheet: Sheet6
			2019	2020	2021	2022	2023
		FSW	145	137	1779	1549	3279
		MSM	446	292	2066	2053	2749
		PWID	145	321	2699	2376	4160
		Total	736	750	6544	5978	10188
												8.72533
